# Supplementary material for: Rescue of Non-Informative Circulating Tumor DNA to Monitor the Mutational Landscape in NSCLC
Source: Cancers (Basel). 2020 Jul 16;12(7):1917. doi: 10.3390/cancers12071917 (PMC7409026; doi:10.3390/cancers12071917)
Supplement: Supplementary file 1 [file cancers-12-01917-s001.xlsx]

## Sheet: supplementary table S1
	ctDNA content [%]
#	pre-purified	post-purified
1	23	84
2	17	63
3	32	72
4	2	64
5	21	58
6	29	91
7	23	96
8	11	46
10	3	49
11	13	93
12	48	86
13	37	89
14	13	84
15	13	79
16	29	79
17	5	82
18	1	92
20	16	86
22	11	82
23	12	77
24	41	98
25	26	71
26	42	84
28	5	83
29	67	99
30	49	65
31	53	70
32	59	90
33	57	86
34	54	88
35	74	65
36	86	98
37	82	85
38	11	71
39	25	74
40	29	86
41	7	83
42	56	85
43	4	94
44	33	61
45	45	61
46	20	83
47	80	98
48	45	75
49	60	71
50	28	64
51	18	63
52	16	74
53	19	71
54	21	47
55	6	44

## Sheet: supplementary table S2
	ctDNA content [ng/ml plasma]
#	pre-purified	post-purified
1	2.46	1.96
2	0.885	0.87
3	4.065	3.91
4	22.5	5
5	6	5
6	3	2.2
7	8.4	7.8
8	0.78	0.81
10	10.71	1.4
11	3.15	3.61
12	19.65	18
13	11.265	9.4
14	20.415	2
15	97.8	14
16	4.905	3.05
17	30.3	1.32
18	5.985	2.04
20	1.95	2.02
22	0.795	0.32
23	1.725	0.58
24	40.5	34
25	3.3	1.93
26	90	61
28	0.45	0.7
29	10.5	2.95
30	0.09	0.8
31	2.13	1.52
32	0.645	1.24
33	3.03	2.7
34	10.08	3.79
35	6.06	2.98
36	36	9.56
37	4.65	4.8
38	4.155	3
39	3.525	4.4
40	8.46	1.64
41	3.09	1.6
42	29.82	3.09
43	4.125	1.05
44	9.9	2.85
45	9.12	6.17
46	6.48	2.85
47	29.25	16.06
48	4.035	1
49	9	2.5
50	3	1
51	4.05	1
52	146.25	22.9
53	34.5	4.43
54	99	8.64
55	5.85	4
